# Supplementary material for: Applying modern measurement approaches to constructs relevant to evidence-based practice among Canadian physical and occupational therapists
Source: Implement Sci. 2018 Dec 18;13:152. doi: 10.1186/s13012-018-0844-4 (PMC6299597; doi:10.1186/s13012-018-0844-4)
Supplement: Supplementary file 1 — A list of included and excluded items. (XLSX 31 kb) [file 13012_2018_844_MOESM1_ESM.xlsx]

## Sheet: Sheet1
		Alberta Context Tool	n=57 items for acute adult version, n= 56-58 dependent on version (3)
		10 concepts organizational context
		Leadership = The actions of formal leaders in an organization (unit) to influence change and excellence in practise, items generally reflect emotionally intelligent leadership
		Culture = The way that "we do things" in our organizations and work units;iems generally reflect a supportive work culture
		Evaluation = the process of using data to assess group/team performance and to achieve outcomes in organizations or units (i.e. evaluation)
		Social Captial = The stock of active connections among people. These connections are of three types: bonding, bridging, and linking
		Informal Interactions = Informal exchanges that occur between individuals working within an organization (unit) that can promote the transfer of knowledge
		Type 2: Direct Care Providers (Item 1-6), Type 1: Non-Direct Care Providers (Item 7-10)
		Formal Interactions = Formal exchanges that occur between individuals working within an organization (unit) through scheduled activities that can promote the transfer of knowledge
		Structural/Electronic Resources = The structural and electronic elements of an organization (unit) that faciliate the ability to assess and use knowledge
		Type 1: Formal Resurces (Item1-4), Type 2: Traditional Resources (Item 5-7), Type 3: Electronic Resources (Item 8-10)
		Organizational Slack/Staff = The cushion of actual or potential resources which allows an organization (unit) to adapt successfully to internal pressures for adjustments or to external pressures for change
		Sub Category	Item #	Text Item	Response Type	Example	Decision
		Leadership	1	Looks for feedback even when it is difficulty to hear.	Likert scale	1: Strongly Disagree; 2: Disagree, 3: Neither Agree Nor Disagree; 4: Agree; 5: Strongly Agree	Not relevant
			2	Focuses on successes rather than failures.	Likert scale	1: Strongly Disagree; 2: Disagree, 3: Neither Agree Nor Disagree; 4: Agree; 5: Strongly Agree	Not relevant
			3	Calmly handles stressful situations.	Likert scale	1: Strongly Disagree; 2: Disagree, 3: Neither Agree Nor Disagree; 4: Agree; 5: Strongly Agree	Not relevant
			4	Actively listens, acknowledges, and then responds to requests and concerns.	Likert scale	1: Strongly Disagree; 2: Disagree, 3: Neither Agree Nor Disagree; 4: Agree; 5: Strongly Agree	Not relevant
			5	Actively mentors or coaches performance of others.	Likert scale	1: Strongly Disagree; 2: Disagree, 3: Neither Agree Nor Disagree; 4: Agree; 5: Strongly Agree	Not relevant
			6	Effectively resolves conflicts that arise.	Likert scale	1: Strongly Disagree; 2: Disagree, 3: Neither Agree Nor Disagree; 4: Agree; 5: Strongly Agree	Not relevant
		Culture	1	I receive recognition from others about my work. (change others about managers, hierarchical others_	Likert scale	1: Strongly Disagree; 2: Disagree, 3: Neither Agree Nor Disagree; 4: Agree; 5: Strongly Agree	Keep
			2	I have control over how I do my work.	Likert scale	1: Strongly Disagree; 2: Disagree, 3: Neither Agree Nor Disagree; 4: Agree; 5: Strongly Agree	Keep
			3	My organization effectively balances best practice and productivity.	Likert scale	1: Strongly Disagree; 2: Disagree, 3: Neither Agree Nor Disagree; 4: Agree; 5: Strongly Agree	Keep
			4	I am supported to undertake professional development.	Likert scale	1: Strongly Disagree; 2: Disagree, 3: Neither Agree Nor Disagree; 4: Agree; 5: Strongly Agree	Keep
			5	We work to provide what patients and families need.	Likert scale	1: Strongly Disagree; 2: Disagree, 3: Neither Agree Nor Disagree; 4: Agree; 5: Strongly Agree	Not relevant
			6	I am a member of a supportive work group.	Likert scale	1: Strongly Disagree; 2: Disagree, 3: Neither Agree Nor Disagree; 4: Agree; 5: Strongly Agree	Not relevant
		Evaluation (Feedback process) ask one question to capture how organisation does or not provide info on audit and feedback. Rewrite scale with one or two items and use example more related to rehab (eg waiting list) [ORCA the neman, better formulated]	1	I routinely receive information on my team's performance on data like the examples provided above.	Likert scale	1: Strongly Disagree; 2: Disagree, 3: Neither Agree Nor Disagree; 4: Agree; 5: Strongly Agree	Re-wording
			2	Our team routinely discusses this data informally.	Likert scale	1: Strongly Disagree; 2: Disagree, 3: Neither Agree Nor Disagree; 4: Agree; 5: Strongly Agree	Re-wording
			3	Our team has a scheduled formal process for discussing this data.	Likert scale	1: Strongly Disagree; 2: Disagree, 3: Neither Agree Nor Disagree; 4: Agree; 5: Strongly Agree	Re-wording
			4	Our team routinely formulates action plans based on the data.	Likert scale	1: Strongly Disagree; 2: Disagree, 3: Neither Agree Nor Disagree; 4: Agree; 5: Strongly Agree	Re-wording
			5	Our team routinely monitors our performance with respect to the action plans.	Likert scale	1: Strongly Disagree; 2: Disagree, 3: Neither Agree Nor Disagree; 4: Agree; 5: Strongly Agree	Keep
			6	Our team routinely compares our performance with others.	Likert scale	1: Strongly Disagree; 2: Disagree, 3: Neither Agree Nor Disagree; 4: Agree; 5: Strongly Agree	Re-wording
		Formal Interactions (yes or no answer?) we need to capture some of it bu tdo we need to capture all of it?	1	Team meetings?	Likert scale	1: Never; 2: Rarely; 3: Occasionally; 4: Frequently; 5: Almost Always	Re-wording
			2	Patient rounds (related to review of overall patient care)?	Likert scale	1: Never; 2: Rarely; 3: Occasionally; 4: Frequently; 5: Almost Always	Re-wording
			3	Family conferences?	Likert scale	1: Never; 2: Rarely; 3: Occasionally; 4: Frequently; 5: Almost Always	Re-wording
			4	Continuing education (e.g. conferences, courses, workshops) held outside your hospital?	Likert scale	1: Never; 2: Rarely; 3: Occasionally; 4: Frequently; 5: Almost Always; 6: Not Available	Re-wording
		Informal Interactions (how many times did you have a patient related discussion), are there opportunities for formal (and informal) discussion into your organisation. 2 questions.	1	Other professionals in my discipline?	Likert scale	1: Never; 2: Rarely; 3: Occasionally; 4: Frequently; 5: Almost always	Not relevant
			2	Physicians?	Likert scale	1: Never; 2: Rarely; 3: Occasionally; 4: Frequently; 5: Almost always	Not relevant
			3	Nurse providers (i.e. bedside nurses)?	Likert scale	1: Never; 2: Rarely; 3: Occasionally; 4: Frequently; 5: Almost always	Not relevant
			4	Other health care providers (other than physicians or nurses)?	Likert scale	1: Never; 2: Rarely; 3: Occasionally; 4: Frequently; 5: Almost always	Not relevant
			5	Research nurse or coordinator?	Likert scale	1: Never; 2: Rarely; 3: Occasionally; 4: Frequently; 5: Almost always	Not relevant
			6	Any clinical educator/instructor/clinical specialist/nurse practitioner?	Likert scale	1: Never; 2: Rarely; 3: Occasionally; 4: Frequently; 5: Almost always	Not relevant
			7	Quality improvement representative/specialist?	Likert scale	1: Never; 2: Rarely; 3: Occasionally; 4: Frequently; 5: Almost always	Not relevant
			8	Someone who champions research in practice?	Likert scale	1: Never; 2: Rarely; 3: Occasionally; 4: Frequently; 5: Almost always	Not relevant
			9	Hallway talk' (e.g., informal discussions in the hallway, the nursing station)?	Likert scale	1: Never; 2: Rarely; 3: Occasionally; 4: Frequently; 5: Almost always	Not relevant
			10	Informal bedside teaching sessions?	Likert scale	1: Never; 2: Rarely; 3: Occasionally; 4: Frequently; 5: Almost always	Not relevant
		Social Capital (specify who is the authority, make sure the wording explain who is the authority depending of the organisation structure.	1	People in the group share information with others in the group.	Likert scale	1: Strongly Disagree; 2: Disagree, 3: Neither Agree Nor Disagree; 4: Agree; 5: Strongly Agree	Not relevant
			2	My observations about patient conditions are routinely taken seriously by those in positions of authority.	Likert scale	1: Strongly Disagree; 2: Disagree, 3: Neither Agree Nor Disagree; 4: Agree; 5: Strongly Agree	Keep
			3	People in other groups share information with people in my group.	Likert scale	1: Strongly Disagree; 2: Disagree, 3: Neither Agree Nor Disagree; 4: Agree; 5: Strongly Agree	Not relevant
			4	I am comfortable talking about patient care issues with those in positions of authority.	Likert scale	1: Strongly Disagree; 2: Disagree, 3: Neither Agree Nor Disagree; 4: Agree; 5: Strongly Agree	Keep
			5	The aim of group exchanges is to help others do their job.	Likert scale	1: Strongly Disagree; 2: Disagree, 3: Neither Agree Nor Disagree; 4: Agree; 5: Strongly Agree	Not relevant
			6	Individuals who participate in group activities are valued by others in the group.	Likert scale	1: Strongly Disagree; 2: Disagree, 3: Neither Agree Nor Disagree; 4: Agree; 5: Strongly Agree	Not relevant
		Structural and Electronic Resources (we need some of these, ask only one question, do you have to resources (eg. Website, medical library, etc.)	1	A library?	Likert scale	1: Never; 2: Rarely; 3: Occasionally; 4: Frequently; 5: Almost Always; 6: Not Available	Not relevant
			2	Text books?	Likert scale	1: Never; 2: Rarely; 3: Occasionally; 4: Frequently; 5: Almost Always; 6: Not Available	Not relevant
			3	Journals (print/on-line)?	Likert scale	1: Never; 2: Rarely; 3: Occasionally; 4: Frequently; 5: Almost Always; 6: Not Available	Not relevant
			4	Notice boards in your area?	Likert scale	1: Never; 2: Rarely; 3: Occasionally; 4: Frequently; 5: Almost Always; 6: Not Available	Not relevant
			5	Policies and procedures (print/on-line)?	Likert scale	1: Never; 2: Rarely; 3: Occasionally; 4: Frequently; 5: Almost Always; 6: Not Available	Not relevant
			6	Clinical practice guidelines?	Likert scale	1: Never; 2: Rarely; 3: Occasionally; 4: Frequently; 5: Almost Always; 6: Not Available	Not relevant
			7	In-services/workshops/courses in your hospital?	Likert scale	1: Never; 2: Rarely; 3: Occasionally; 4: Frequently; 5: Almost Always; 6: Not Available	Not relevant
			8	Computerized decision support (computer programs to assist with care and decision making)?	Likert scale	1: Never; 2: Rarely; 3: Occasionally; 4: Frequently; 5: Almost Always; 6: Not Available	Not relevant
			9	Reminder systems (e.g. notices via e-mail)?	Likert scale	1: Never; 2: Rarely; 3: Occasionally; 4: Frequently; 5: Almost Always; 6: Not Available	Not relevant
			10	Website(s) on the internet?	Likert scale	1: Never; 2: Rarely; 3: Occasionally; 4: Frequently; 5: Almost Always; 6: Not Available	Not relevant
		Staffing/Human Resources (never enough ? Check if we need to keep one about staffing, turnover/stability, etc. we need one on staff.	1	We have enough staff to get the necessary work done.	Likert scale	1: Strongly Disagree; 2: Disagree, 3: Neither Agree Nor Disagree; 4: Agree; 5: Strongly Agree	Not relevant
			2	We have enough staff to deliver quality care.	Likert scale	1: Strongly Disagree; 2: Disagree, 3: Neither Agree Nor Disagree; 4: Agree; 5: Strongly Agree	Not relevant
		Space (we need to have one on space).	1	We have adequate space to provide patient care.	Likert scale	1: Strongly Disagree; 2: Disagree, 3: Neither Agree Nor Disagree; 4: Agree; 5: Strongly Agree	Not relevant
			2	We have a private space such as a conference room (other than at the bedside, in the hallway or medication room) to discuss confidential information about patients, patient care plans and share knowledge about patient care.	Likert scale	1: Strongly Disagree; 2: Disagree, 3: Neither Agree Nor Disagree; 4: Agree; 5: Strongly Agree	Not relevant
			3	How often do you use this private space to discuss confidential patient information, care plans or new clinical knowledge?	Likert scale	1: Never; 2: Rarely; 3: Occasionally; 4: Frequently; 5: Almost always	Not relevant
		Time (do you have time to do extra activities)	1	Have time to do something extra for patients?	Likert scale	1: Never; 2: Rarely; 3: Occasionally; 4: Frequently; 5: Almost always	Not relevant
			2	Have time to talk to someone about the plan of care for the patients?	Likert scale	1: Never; 2: Rarely; 3: Occasionally; 4: Frequently; 5: Almost always	Not relevant
			3	Have time to look something up (e.g., in a journal, a book or on the internet)?	Likert scale	1: Never; 2: Rarely; 3: Occasionally; 4: Frequently; 5: Almost always	Not relevant
			4	Have time to talk to someone about new clinical knowledge?	Likert scale	1: Never; 2: Rarely; 3: Occasionally; 4: Frequently; 5: Almost always	Not relevant
		Evidence Based Pratice Attitude Scale		n =50, n =15 proposed to use in this study
				4 dimensions of attitudes (subscales)
		Intuitive Appeal of EBP
		likelihood of adopting EBP given Requirements to do so
		Openess to new practices
		Percieved Divergence of usual practice with research-based/academically developed interventions
		For Item # 9-15: If you received training in a therapy or intervention that was new to you, how likely would you be to adopt it if:
		15 item EBPAS
		Sub Category	Item #	Text Item	Response Type	Example	Decision
		Requirements compare those with attitudes questions already selected, attitudes are very important but don't know which one from this list. Make one and change recommended instead of required.	11	it was required by your supervisor?	Likert scale	0: Not At All; 1: Slight Extent; 2: Moderate Extent; 3: Great Extent; 4: Very Great Extent	Re-wording
			12	it was required by your agency?	Likert scale	0: Not At All; 1: Slight Extent; 2: Moderate Extent; 3: Great Extent; 4: Very Great Extent	Re-wording
			13	it was required by your state?	Likert scale	0: Not At All; 1: Slight Extent; 2: Moderate Extent; 3: Great Extent; 4: Very Great Extent	Re-wording
		Appeal intuition as a notion is interesting - the wording need to be changed; intervention is appealing or has face validity `	9	it was intuitively appealing?	Likert scale	0: Not At All; 1: Slight Extent; 2: Moderate Extent; 3: Great Extent; 4: Very Great Extent	Re-wording
			10	it "made sense" to you?	Likert scale	0: Not At All; 1: Slight Extent; 2: Moderate Extent; 3: Great Extent; 4: Very Great Extent	Re-wording
			14	it was being used by colleagues who were happy with it?	Likert scale	0: Not At All; 1: Slight Extent; 2: Moderate Extent; 3: Great Extent; 4: Very Great Extent	Keep
			15	you felt you had enough training to use it correctly?	Likert scale	0: Not At All; 1: Slight Extent; 2: Moderate Extent; 3: Great Extent; 4: Very Great Extent	Keep
		Openness	1	I like to use new types of therapy/interventions to help my clients	Likert scale	0: Not At All; 1: Slight Extent; 2: Moderate Extent; 3: Great Extent; 4: Very Great Extent	Keep
			2	I am willing to try new types of therapy/interventions even if I have to follow a treatment manual	Likert scale	0: Not At All; 1: Slight Extent; 2: Moderate Extent; 3: Great Extent; 4: Very Great Extent	Keep
			4	I am willing to use new and different types of therapy/interventions developed by researchers	Likert scale	0: Not At All; 1: Slight Extent; 2: Moderate Extent; 3: Great Extent; 4: Very Great Extent	Keep
			8	I would try a new therapy/intervention even if it were very different from what I am used to doing	Likert scale	0: Not At All; 1: Slight Extent; 2: Moderate Extent; 3: Great Extent; 4: Very Great Extent	Keep
		Divergence (social desirabilty and many bad working something about atittude towards research. André would keep 3 and 5.	3	I know better than academic researchers how to care for my clients	Likert scale	0: Not At All; 1: Slight Extent; 2: Moderate Extent; 3: Great Extent; 4: Very Great Extent	Keep
			5	Research based treatments/interventions are not clinically useful	Likert scale	0: Not At All; 1: Slight Extent; 2: Moderate Extent; 3: Great Extent; 4: Very Great Extent	Keep
			6	Clinical experience is more important than using manualized therapy/interventions	Likert scale	0: Not At All; 1: Slight Extent; 2: Moderate Extent; 3: Great Extent; 4: Very Great Extent	Not relevant
			7	I would not use manualized therapy/interventions	Likert scale	0: Not At All; 1: Slight Extent; 2: Moderate Extent; 3: Great Extent; 4: Very Great Extent	Not relevant
		50 item EBPAS
		Sub Category	Item #	Text Item	Response Type	Example	Decision
		Oppeness to new practices	1	I like to use new types of therapy/ interventions to help my clients.	Likert scale	0: Not At All; 1: Slight Extent; 2: Moderate Extent; 3: Great Extent; 4: Very Great Extent	Keep
			2	I am willing to try new types of therapy/interventions even if I have to follow a treatment manual.	Likert scale	0: Not At All; 1: Slight Extent; 2: Moderate Extent; 3: Great Extent; 4: Very Great Extent	Keep
			4	I am willing to use new and different types of therapy/interventions developed by researchers.	Likert scale	0: Not At All; 1: Slight Extent; 2: Moderate Extent; 3: Great Extent; 4: Very Great Extent	Keep
			8	I would try a new therapy/intervention even if it were very different from what I am used to doing?	Likert scale	0: Not At All; 1: Slight Extent; 2: Moderate Extent; 3: Great Extent; 4: Very Great Extent	Keep
		Percieved Divergence	3	I know better than academic researchers how to care for my clients.	Likert scale	0: Not At All; 1: Slight Extent; 2: Moderate Extent; 3: Great Extent; 4: Very Great Extent	Keep
			5	Research based treatments/interventions are not clinically useful.	Likert scale	0: Not At All; 1: Slight Extent; 2: Moderate Extent; 3: Great Extent; 4: Very Great Extent	Keep
			6	Clinical experience is more important than using manualized therapy/treatment.	Likert scale	0: Not At All; 1: Slight Extent; 2: Moderate Extent; 3: Great Extent; 4: Very Great Extent	Not relevant
			7	I would not use manualized therapy/interventions.	Likert scale	0: Not At All; 1: Slight Extent; 2: Moderate Extent; 3: Great Extent; 4: Very Great Extent	Not relevant
			23	Evidence-based practice detracts from truly connecting with your clients.	Likert scale	0: Not At All; 1: Slight Extent; 2: Moderate Extent; 3: Great Extent; 4: Very Great Extent	Not relevant
			24	Evidence-based practice makes it harder to develop a strong working alliance.	Likert scale	0: Not At All; 1: Slight Extent; 2: Moderate Extent; 3: Great Extent; 4: Very Great Extent	Not relevant
			25	Evidence-based practice is too simplistic.	Likert scale	0: Not At All; 1: Slight Extent; 2: Moderate Extent; 3: Great Extent; 4: Very Great Extent	Not relevant
			26	Evidence-based practice is not useful for clients with multiple problems.	Likert scale	0: Not At All; 1: Slight Extent; 2: Moderate Extent; 3: Great Extent; 4: Very Great Extent	Not relevant
			27	Evidence-based practice is not useful for families with multiple problems.	Likert scale	0: Not At All; 1: Slight Extent; 2: Moderate Extent; 3: Great Extent; 4: Very Great Extent	Not relevant
			28	Evidence-based practice is not individualized treatment.	Likert scale	0: Not At All; 1: Slight Extent; 2: Moderate Extent; 3: Great Extent; 4: Very Great Extent	Not relevant
			29	Evidence-based practice is too narrowly focused.	Likert scale	0: Not At All; 1: Slight Extent; 2: Moderate Extent; 3: Great Extent; 4: Very Great Extent	Not relevant
			35	A positive outcome in therapy is an art more than a science.	Likert scale	0: Not At All; 1: Slight Extent; 2: Moderate Extent; 3: Great Extent; 4: Very Great Extent	Not relevant
			36	Therapy is both an art and a science.	Likert scale	0: Not At All; 1: Slight Extent; 2: Moderate Extent; 3: Great Extent; 4: Very Great Extent	Not relevant
			37	My overall competence as a therapist is more important than a particular approach.	Likert scale	0: Not At All; 1: Slight Extent; 2: Moderate Extent; 3: Great Extent; 4: Very Great Extent	Not relevant
			39	I can't meet my other obligations.	Likert scale	0: Not At All; 1: Slight Extent; 2: Moderate Extent; 3: Great Extent; 4: Very Great Extent	Not relevant
			40	I don't know how to fit evidence-based practice into my administrative work.	Likert scale	0: Not At All; 1: Slight Extent; 2: Moderate Extent; 3: Great Extent; 4: Very Great Extent	Not relevant
			41	Evidence-based practice will cause too much paperwork.	Likert scale	0: Not At All; 1: Slight Extent; 2: Moderate Extent; 3: Great Extent; 4: Very Great Extent	Not relevant
		Appeal of EBP	9	It was intuitively appealing?	Likert scale	0: Not At All; 1: Slight Extent; 2: Moderate Extent; 3: Great Extent; 4: Very Great Extent	Not relevant
			10	It "made sense" to you?	Likert scale	0: Not At All; 1: Slight Extent; 2: Moderate Extent; 3: Great Extent; 4: Very Great Extent	Not relevant
			14	It was being used by colleagues who were happy with it?	Likert scale	0: Not At All; 1: Slight Extent; 2: Moderate Extent; 3: Great Extent; 4: Very Great Extent	Keep
			15	You felt you had enough training to use it correctly?	Likert scale	0: Not At All; 1: Slight Extent; 2: Moderate Extent; 3: Great Extent; 4: Very Great Extent	Keep
			16	Your clients wanted it.	Likert scale	0: Not At All; 1: Slight Extent; 2: Moderate Extent; 3: Great Extent; 4: Very Great Extent	Not relevant
			17	You knew more about how your clients liked it.	Likert scale	0: Not At All; 1: Slight Extent; 2: Moderate Extent; 3: Great Extent; 4: Very Great Extent	Not relevant
			18	You knew it was right for your clients.	Likert scale	0: Not At All; 1: Slight Extent; 2: Moderate Extent; 3: Great Extent; 4: Very Great Extent	Not relevant
			19	You had a say in which evidence-based practice was used.	Likert scale	0: Not At All; 1: Slight Extent; 2: Moderate Extent; 3: Great Extent; 4: Very Great Extent	Not relevant
			20	You had a say in how you would use the evidence-based practice.	Likert scale	0: Not At All; 1: Slight Extent; 2: Moderate Extent; 3: Great Extent; 4: Very Great Extent	Not relevant
			21	It fit with your clinical approach.	Likert scale	0: Not At All; 1: Slight Extent; 2: Moderate Extent; 3: Great Extent; 4: Very Great Extent	Not relevant
			22	It fit with your treatment philosophy.	Likert scale	0: Not At All; 1: Slight Extent; 2: Moderate Extent; 3: Great Extent; 4: Very Great Extent	Not relevant
			42	Learning an evidence-based practice will help me keep my job.	Likert scale	0: Not At All; 1: Slight Extent; 2: Moderate Extent; 3: Great Extent; 4: Very Great Extent	Not relevant
			43	Learning an evidence-based practice will help me get a new job.	Likert scale	0: Not At All; 1: Slight Extent; 2: Moderate Extent; 3: Great Extent; 4: Very Great Extent	Not relevant
			44	Learning an evidence-based practice will make it easier to find work.	Likert scale	0: Not At All; 1: Slight Extent; 2: Moderate Extent; 3: Great Extent; 4: Very Great Extent	Not relevant
			45	I would learn an evidence-based practice if continuing education credits were provided.	Likert scale	0: Not At All; 1: Slight Extent; 2: Moderate Extent; 3: Great Extent; 4: Very Great Extent	Not relevant
			46	I would learn an evidence-based practice if training were provided.	Likert scale	0: Not At All; 1: Slight Extent; 2: Moderate Extent; 3: Great Extent; 4: Very Great Extent	Not relevant
			47	I would learn an evidence-based practice if ongoing support was provided.	Likert scale	0: Not At All; 1: Slight Extent; 2: Moderate Extent; 3: Great Extent; 4: Very Great Extent	Not relevant
		Requirements to adopt EBP	11	It was required by your supervisor?	Likert scale	0: Not At All; 1: Slight Extent; 2: Moderate Extent; 3: Great Extent; 4: Very Great Extent	Not relevant
			12	It was required by your agency?	Likert scale	0: Not At All; 1: Slight Extent; 2: Moderate Extent; 3: Great Extent; 4: Very Great Extent	Not relevant
			13	It was required by your province?	Likert scale	0: Not At All; 1: Slight Extent; 2: Moderate Extent; 3: Great Extent; 4: Very Great Extent	Not relevant
		Supervision	30	I prefer to work on my own without oversight.	Likert scale	0: Not At All; 1: Slight Extent; 2: Moderate Extent; 3: Great Extent; 4: Very Great Extent	Not relevant
			31	I do not want anyone looking over my shoulder while I provide services.	Likert scale	0: Not At All; 1: Slight Extent; 2: Moderate Extent; 3: Great Extent; 4: Very Great Extent	Not relevant
			32	My work does not need to be monitored.	Likert scale	0: Not At All; 1: Slight Extent; 2: Moderate Extent; 3: Great Extent; 4: Very Great Extent	Not relevant
			33	I do not need to be monitored.	Likert scale	0: Not At All; 1: Slight Extent; 2: Moderate Extent; 3: Great Extent; 4: Very Great Extent	Not relevant
			50	Getting supervision helps me to be a better therapist.	Likert scale	0: Not At All; 1: Slight Extent; 2: Moderate Extent; 3: Great Extent; 4: Very Great Extent	Not relevant
		Clinical Skills	34	I am satisfied with my skills as a therapist/case manager.	Likert scale	0: Not At All; 1: Slight Extent; 2: Moderate Extent; 3: Great Extent; 4: Very Great Extent	Not relevant
		Feedback	48	I enjoy getting feedback on my job performance.	Likert scale	0: Not At All; 1: Slight Extent; 2: Moderate Extent; 3: Great Extent; 4: Very Great Extent	Not relevant
			49	Getting feedback helps me to be a better therapist.	Likert scale	0: Not At All; 1: Slight Extent; 2: Moderate Extent; 3: Great Extent; 4: Very Great Extent	Not relevant
		Time	38	I don't have time to learn anything new.	Likert scale	0: Not At All; 1: Slight Extent; 2: Moderate Extent; 3: Great Extent; 4: Very Great Extent	Not relevant
		Evidence Based Practice Confidence Scale		n=11 could keep all of them as only eleven and make sure that items 6 and 7 are not answered all 100%
		Indicate how confident you are in your current level of ability by choosing the corresponding number on the following rating scale.
		Sub Category	Item #	Text Item	Response Type	Example	Decision
		Identify a knowledge gap and formulate a question	1	Identify a gap in your knowledge related to a patient or client situation (e.g., history, assessment, treatment)?	Likert scale	0% (No Confidence); 10%; 20%; 30%; 40%; 50%; 60%; 70%; 80%; 90%; 100% (Completely Confident)	Keep
			2	Formulate a question to guide a literature search based on a gap in your knowledge?	Likert scale	0% (No Confidence); 10%; 20%; 30%; 40%; 50%; 60%; 70%; 80%; 90%; 100% (Completely Confident)	Keep
		Conduct a search strategy	3	Effectively conduct an online literature search to address the question? (be cautious because can be a Google search) ;	Likert scale	0% (No Confidence); 10%; 20%; 30%; 40%; 50%; 60%; 70%; 80%; 90%; 100% (Completely Confident)	Keep
		Critically appraise the evidence	4	Critically appraise the strengths and weaknesses of study methods (e.g., appropriateness of study design, recruitment, data collection and analysis)?	Likert scale	0% (No Confidence); 10%; 20%; 30%; 40%; 50%; 60%; 70%; 80%; 90%; 100% (Completely Confident)	Keep
			5	Critically appraise the measurement properties (e.g., reliability and validity, sensitivity and specificity) of standardized tests or assessment tools you are considering using in your practice.	Likert scale	0% (No Confidence); 10%; 20%; 30%; 40%; 50%; 60%; 70%; 80%; 90%; 100% (Completely Confident)	Keep
		Interpret the data	6	Interpret study results obtained using statistical tests such as t-tests or chi-square tests?	Likert scale	0% (No Confidence); 10%; 20%; 30%; 40%; 50%; 60%; 70%; 80%; 90%; 100% (Completely Confident)	Keep
			7	Interpret study results obtained using statistical procedures such as linear or logistic regression?	Likert scale	0% (No Confidence); 10%; 20%; 30%; 40%; 50%; 60%; 70%; 80%; 90%; 100% (Completely Confident)	Keep
		Integrate research evidence into practice	8	Determine if evidence from the research literature applies to your patient's or client's situation? (to keep ; ok if you don't mind how they determine evidence, otherwise, need some of the previous ones)	Likert scale	0% (No Confidence); 10%; 20%; 30%; 40%; 50%; 60%; 70%; 80%; 90%; 100% (Completely Confident)	Keep
			9	Ask your patient or client about his/her needs, values and treatment preferences?	Likert scale	0% (No Confidence); 10%; 20%; 30%; 40%; 50%; 60%; 70%; 80%; 90%; 100% (Completely Confident)	Keep
			10	Decide on an appropriate course of action based on integrating the research evidence, clinical judgment and patient or client preferences? (to keep)	Likert scale	0% (No Confidence); 10%; 20%; 30%; 40%; 50%; 60%; 70%; 80%; 90%; 100% (Completely Confident)	Keep
		Evaluate effectiveness	11	Continually evaluate the effect of your course of action on your patient's or client's outcomes? (complex phrasing ?)	Likert scale	0% (No Confidence); 10%; 20%; 30%; 40%; 50%; 60%; 70%; 80%; 90%; 100% (Completely Confident)	Keep
		Evidence Based Practice Questionnaire		n=24 time frame is too long in instructions : in the past month (instead of in the past year)
		Sub Category	Item #	Text Item	Response Type	Example (Scale of 1>7)	Decision
		Practice of EBP	1a	Formulated a clearly answerable question as the beginning of the process towards filling this gap.	Likert scale	1: Never………………………………….7: Frequently	Not relevant
			1b	Tracked down the relevant evidence once you have formulated the question.	Likert scale	1: Never………………………………….7: Frequently	Not relevant
			1c	Critically appraised, against set criteria, any literature you have discovered. (set criteria not clear).	Likert scale	1: Never………………………………….7: Frequently	Not relevant
			1d	Integrated the evidence you have found with your expertise. (badly worded -	Likert scale	1: Never………………………………....7: Frequently	Not relevant
			1e	Evaluated the outcomes of your practice. (who would say no?, well may be some ; we need that concept but may be in another wording)	Likert scale	1: Never…………………………………..7: Frequently	Keep
			1f	Shared this information with colleagues.	Likert scale	1: Never…………………………………..7: Frequently	Not relevant
		Attitudes towards clinical effectiveness (check if we are redundant with the attitude questionnaire; add a workload question into sociodemographic ; or use the anchors as individual questions	2a	My workload is too great for me to keep up to date with all the new evidence. Vs. New evidence is so important that I make the time in my work schedule. (status at one year as this may not be applicable at T0) workload is important to keep.	Continuum scale	1:My workload is too great for me to keep up to date with all the new evidence vs. 7:New evidence is so important that I make the time in my work schedule	Keep
			2b	I resent having my clinical practice questioned. Vs. I welcome questions on my practice.	Continuum scale	1: I resent having my clinical practice questioned vs. 7: I welcome questions on my practice	Keep
			2c	Evidence based practice is a waste of time. Vs. Evidence based practice is fundamental to professional practice. (social desirabilty)	Continuum scale	1:Evidence based practice is a waste of time vs. 7:Evidence based practice is fundamental to professional practice	Re-wording
			2d	I stick to tried and trusted methods rather than changing to anything new. Vs. My practice has changed because of evidence I have found. (this cuold be true or false)group like the second one.	Continuum scale	1:I stick to tried and trusted methods rather than changing to anything new vs. 7: My practice has changed because of evidence I have found	Keep
		Knowledge/Skill associated with EBP (opinion based construct instead of a test);	3a	Research skills.	Likert scale	1:Poor, 2, 3, 4, 5, 6, 7:Best	Not relevant
			3b	IT skills.	Likert scale	1:Poor, 2, 3, 4, 5, 6, 7:Best	Not relevant
			3c	Monitoring and reviewing of practice skills.	Likert scale	1:Poor, 2, 3, 4, 5, 6, 7:Best	Not relevant
			3d	Converting your information needs into a research question.	Likert scale	1:Poor, 2, 3, 4, 5, 6, 7:Best	Not relevant
			3e	Awareness of major information types and sources.	Likert scale	1:Poor, 2, 3, 4, 5, 6, 7:Best	Not relevant
			3f	Ability to identify gaps in your professional practice.	Likert scale	1:Poor, 2, 3, 4, 5, 6, 7:Best	Not relevant
			3g	Knowledge of how to retrieve evidence.	Likert scale	1:Poor, 2, 3, 4, 5, 6, 7:Best	Not relevant
			3h	Ability to analyse critically evidence against set standards.	Likert scale	1:Poor, 2, 3, 4, 5, 6, 7:Best	Not relevant
			3i	Ability to determine how valid (close to the truth) the material is.	Likert scale	1:Poor, 2, 3, 4, 5, 6, 7:Best	Not relevant
			3j	Ability to determine how useful (clinically applicable) the material is.	Likert scale	1:Poor, 2, 3, 4, 5, 6, 7:Best	Not relevant
			3k	Ability to apply information to individual cases.	Likert scale	1:Poor, 2, 3, 4, 5, 6, 7:Best	Not relevant
			3l	Sharing of ideas and information with colleagues.	Likert scale	1:Poor, 2, 3, 4, 5, 6, 7:Best	Not relevant
			3m	Dissemination of new ideas about care to colleagues.	Likert scale	1:Poor, 2, 3, 4, 5, 6, 7:Best	Not relevant
			3n	Ability to review your own practice.	Likert scale	1:Poor, 2, 3, 4, 5, 6, 7:Best	Not relevant
		Demographics	4a	Your profession.	Open questions		Not relevant
			4b	Year qualified.	Open questions		Not relevant
			4c	Your position/grade.	Open questions		Not relevant
			4e	Your specialty.	Open questions		Not relevant
			4f	Your sex.	Open questions	Male or Female	Not relevant
			4g	Your age range.	Open questions	20-29; 30-39; 40-49; 50-59; 60-69	Not relevant
		Additional comments	5	Please use this space to write any comments you wish.	Open questions		Not relevant
		Evidence Based Practice Profile Questionnaire- EBPQ2 n = 74
		Sub Category	Item #	Text Item	Response Type	Example	Decision
		Relevance	1	I understand what is meant by the term evidence-based practice (EBP)	Likert Scale	1: Not true at all; 2:Not really true, 3:Possibly True, 4:Quite likely true, 5:Very true	Not relevant
			2	I am aware of EBP in my profession	Likert Scale	1: Not true at all; 2:Not really true, 3:Possibly True, 4:Quite likely true, 5:Very true	Not relevant
			3	My profession uses EBP as a framework	Likert Scale	1: Not true at all; 2:Not really true, 3:Possibly True, 4:Quite likely true, 5:Very true	Not relevant
			4	I am aware of current developments in EBP in my profession (like the question may be but not the answer scale)	Likert Scale	1: Not true at all; 2:Not really true, 3:Possibly True, 4:Quite likely true, 5:Very true	Keep
			5	I intend to develop knowledge about EBP	Likert Scale	1:No intention at all,2:Unlikely to consider doing it, 3:Could consider doing it, 4:Highly likely to consider doing it, 5:Absolutely intend to do it/keep doing it	Not relevant
			6	I intend to develop skills in accessing, acquiring and appraising evidence relevant to my area of practice	Likert Scale	1:No intention at all,2:Unlikely to consider doing it, 3:Could consider doing it, 4:Highly likely to consider doing it, 5:Absolutely intend to do it/keep doing it	Not relevant
			7	I intend to read relevant literature to update knowledge	Likert Scale	1:No intention at all,2:Unlikely to consider doing it, 3:Could consider doing it, 4:Highly likely to consider doing it, 5:Absolutely intend to do it/keep doing it	Keep
			8	I intend to apply best available evidence findings to improve practice	Likert Scale	1:No intention at all,2:Unlikely to consider doing it, 3:Could consider doing it, 4:Highly likely to consider doing it, 5:Absolutely intend to do it/keep doing it	Re-wording
			9	Application of EBP is necessary in my work	Likert Scale	1:Strongly Disagree, 2:Disagree, 3:Neutral, 4:Agree, 5: Strongly agree	Not relevant
			10	Literature and research findings are useful in my day-to-day work	Likert Scale	1:Strongly Disagree, 2:Disagree, 3:Neutral, 4:Agree, 5: Strongly agree	Not relevant
			11	I need to increase the use of evidence in my daily work	Likert Scale	1:Strongly Disagree, 2:Disagree, 3:Neutral, 4:Agree, 5: Strongly agree	Keep
			12	I am interested in learning or improving the skills necessary to incorporate EBP into my work	Likert Scale	1:Strongly Disagree, 2:Disagree, 3:Neutral, 4:Agree, 5: Strongly agree	Not relevant
			13	EBP improves the quality of my work	Likert Scale	1:Strongly Disagree, 2:Disagree, 3:Neutral, 4:Agree, 5: Strongly agree	Re-wording
			14	EBP helps me to make decisions about clients in my work	Likert Scale	1:Strongly Disagree, 2:Disagree, 3:Neutral, 4:Agree, 5: Strongly agree	Keep
			59	I want to learn new information	Likert Scale	1:Strongly Disagree, 2:Disagree, 3:Neutral, 4:Agree, 5: Strongly agree	Not relevant
			60	I critically evaluate new ideas	Likert Scale	1:Strongly Disagree, 2:Disagree, 3:Neutral, 4:Agree, 5: Strongly agree	Not relevant
			61	I have good management skills	Likert Scale	1:Strongly Disagree, 2:Disagree, 3:Neutral, 4:Agree, 5: Strongly agree	Not relevant
			62	I solve problems using a plan	Likert Scale	1:Strongly Disagree, 2:Disagree, 3:Neutral, 4:Agree, 5: Strongly agree	Not relevant
			63	I enjoy studying	Likert Scale	1:Strongly Disagree, 2:Disagree, 3:Neutral, 4:Agree, 5: Strongly agree	Not relevant
			64	In my organisation, leaders continually look for opportunities to learn	Likert Scale	1:Strongly Disagree, 2:Disagree, 3:Neutral, 4:Agree, 5: Strongly agree	Not relevant
			65	I make time to read research (better than intention)	Likert Scale	1:Strongly Disagree, 2:Disagree, 3:Neutral, 4:Agree, 5: Strongly agree	Keep
		Sympathy	15	EBP does not take into acccount the limitations of my day-to-day work	Likert Scale	1:Strongly Disagree, 2:Disagree, 3:Neutral, 4:Agree, 5: Strongly agree	Not relevant
			16	There isn't much point in doing EBP because there is a lack of strong evidence to support most of the work I do	Likert Scale	1:Strongly Disagree, 2:Disagree, 3:Neutral, 4:Agree, 5: Strongly agree	Not relevant
			17	EBP does not take into acount my clients' preferences	Likert Scale	1:Strongly Disagree, 2:Disagree, 3:Neutral, 4:Agree, 5: Strongly agree	Not relevant
			18	In making decisions about my professional work, I value clinical/field experience more than scientific studies	Likert Scale	1:Strongly Disagree, 2:Disagree, 3:Neutral, 4:Agree, 5: Strongly agree	Re-wording
			19	Workplace experience is the most reliable way to know what really work	Likert Scale	1:Strongly Disagree, 2:Disagree, 3:Neutral, 4:Agree, 5: Strongly agree	Keep
			20	Crticial appraisal of the literature and its relevance to the client is not very practical in the real world of my profession	Likert Scale	1:Strongly Disagree, 2:Disagree, 3:Neutral, 4:Agree, 5: Strongly agree	Re-wording
			21	Seeking relevant evidene from scientific studies is not very practical in the real world	Likert Scale	1:Strongly Disagree, 2:Disagree, 3:Neutral, 4:Agree, 5: Strongly agree	Keep
		we like it but it addresses barriers,	66	Insufficient time is one of the greatest barriers to the use of EBP in my clinical/professional practice	Likert Scale	1:Strongly Disagree, 2:Disagree, 3:Neutral, 4:Agree, 5: Strongly agree	Re-wording
			67	My workload is too great for me to keep up to date with all the new evidence	Likert Scale	1:Strongly Disagree, 2:Disagree, 3:Neutral, 4:Agree, 5: Strongly agree	Re-wording
			68	The cost of information resources limits my use of EBP in my clinical/professional practice	Likert Scale	1:Strongly Disagree, 2:Disagree, 3:Neutral, 4:Agree, 5: Strongly agree	Re-wording
			69	Easy access to computers dictates whether or not I practise EBP	Likert Scale	1:Strongly Disagree, 2:Disagree, 3:Neutral, 4:Agree, 5: Strongly agree	Re-wording
		what are the ressources.	70	The resources available to me are adequate to undertake EBP	Likert Scale	1:Strongly Disagree, 2:Disagree, 3:Neutral, 4:Agree, 5: Strongly agree	Re-wording
			71	Collective support amongst my colleagues is one of the greatest facilitators to my use of EBP in clinical/professional practice	Likert Scale	1:Strongly Disagree, 2:Disagree, 3:Neutral, 4:Agree, 5: Strongly agree	Re-wording
			72	Support from management is one of the greatest facilitators to my use of EBP in clinical/professional practice	Likert Scale	1:Strongly Disagree, 2:Disagree, 3:Neutral, 4:Agree, 5: Strongly agree	Re-wording
			73	Senior management/ my employer requires me to use EBP	Likert Scale	1:Strongly Disagree, 2:Disagree, 3:Neutral, 4:Agree, 5: Strongly agree	Not relevant
			74	I've just had a gutful of EBP	Likert Scale	1:Strongly Disagree, 2:Disagree, 3:Neutral, 4:Agree, 5: Strongly agree	Not relevant
		Terminology	22	Relative risk	Likert Scale	1: Never heard the term, 2:Have heard it but don't understand, 3:Have some understanding, 4:Understand quite well, 5: Understand and could explain to others	Not relevant
			23	Absolute risks	Likert Scale	1: Never heard the term, 2:Have heard it but don't understand, 3:Have some understanding, 4:Understand quite well, 5: Understand and could explain to others	Not relevant
		relevant as patient may come in with those concept	24	Systematic review	Likert Scale	1: Never heard the term, 2:Have heard it but don't understand, 3:Have some understanding, 4:Understand quite well, 5: Understand and could explain to others	Not relevant
		do we want all of them or key terms	25	Odds ratio	Likert Scale	1: Never heard the term, 2:Have heard it but don't understand, 3:Have some understanding, 4:Understand quite well, 5: Understand and could explain to others	Not relevant
		never heard the term, heard it but could not explain, know and can apply in my practice	26	Meta analysis	Likert Scale	1: Never heard the term, 2:Have heard it but don't understand, 3:Have some understanding, 4:Understand quite well, 5: Understand and could explain to others	Not relevant
			27	Number needed to treat	Likert Scale	1: Never heard the term, 2:Have heard it but don't understand, 3:Have some understanding, 4:Understand quite well, 5: Understand and could explain to others	Keep
			28	Confidence Interval	Likert Scale	1: Never heard the term, 2:Have heard it but don't understand, 3:Have some understanding, 4:Understand quite well, 5: Understand and could explain to others	Not relevant
			29	Publication bias	Likert Scale	1: Never heard the term, 2:Have heard it but don't understand, 3:Have some understanding, 4:Understand quite well, 5: Understand and could explain to others	Not relevant
			30	Forest Plot	Likert Scale	1: Never heard the term, 2:Have heard it but don't understand, 3:Have some understanding, 4:Understand quite well, 5: Understand and could explain to others	Not relevant
			31	Intention to treat	Likert Scale	1: Never heard the term, 2:Have heard it but don't understand, 3:Have some understanding, 4:Understand quite well, 5: Understand and could explain to others	Not relevant
			32	Statistical significance	Likert Scale	1: Never heard the term, 2:Have heard it but don't understand, 3:Have some understanding, 4:Understand quite well, 5: Understand and could explain to others	Keep
			33	Minimum clinically worthwhile effect	Likert Scale	1: Never heard the term, 2:Have heard it but don't understand, 3:Have some understanding, 4:Understand quite well, 5: Understand and could explain to others	Keep
			34	Clinical importance. Importance	Likert Scale	1: Never heard the term, 2:Have heard it but don't understand, 3:Have some understanding, 4:Understand quite well, 5: Understand and could explain to others	Keep
			35	Randomised controlled trial (RCT)	Likert Scale	1: Never heard the term, 2:Have heard it but don't understand, 3:Have some understanding, 4:Understand quite well, 5: Understand and could explain to others	Keep
			36	Dichotomous outcomes	Likert Scale	1: Never heard the term, 2:Have heard it but don't understand, 3:Have some understanding, 4:Understand quite well, 5: Understand and could explain to others	Not relevant
			37	Continous outcomes	Likert Scale	1: Never heard the term, 2:Have heard it but don't understand, 3:Have some understanding, 4:Understand quite well, 5: Understand and could explain to others	Not relevant
			38	Treatment effect size	Likert Scale	1: Never heard the term, 2:Have heard it but don't understand, 3:Have some understanding, 4:Understand quite well, 5: Understand and could explain to others	Keep
		Practice	39	Formulated a clearly answerable question that defines the client or problem, the intervention and outcome(s) of interest	Likert Scale	1: Never, 2: Monthly or less, 3: Fortnightly, 4: Weekly, 5:Daily	Not relevant
			40	Tracked down the relevant evidence once you have formulated the question	Likert Scale	1: Never, 2: Monthly or less, 3: Fortnightly, 4: Weekly, 5:Daily	Not relevant
			41	Searched an electronic database	Likert Scale	1: Never, 2: Monthly or less, 3: Fortnightly, 4: Weekly, 5:Daily	Keep
			42	Critically appraised any literature you have discovvered to determine the methodological quality	Likert Scale	1: Never, 2: Monthly or less, 3: Fortnightly, 4: Weekly, 5:Daily	Not relevant
			43	Integrated research evidence with your expertise	Likert Scale	1: Never, 2: Monthly or less, 3: Fortnightly, 4: Weekly, 5:Daily	Keep
			44	Considered your clients' preferences when making clinical/professional decisions	Likert Scale	1: Never, 2: Monthly or less, 3: Fortnightly, 4: Weekly, 5:Daily	Not relevant
			45	Read published research reports	Likert Scale	1: Never, 2: Monthly or less, 3: Fortnightly, 4: Weekly, 5:Daily	Keep
		get rid of the word informally. Fix the answer choice to make it understandable	46	Informally shared and discussed literature/research findings with others in your workplace	Likert Scale	1: Never, 2: Monthly or less, 3: Fortnightly, 4: Weekly, 5:Daily	Keep
			47	Formally shared and discussed literature/research findings with others in your department/practice (e.g. journal club, in-service presentation)	Likert Scale	1: Never, 2: Monthly or less, 3: Fortnightly, 4: Weekly, 5:Daily	Keep
		Confidence	48	Research skills	Likert Scale	1: Not at all confident, 2: A little confident, 3:Reasonably confident, 4:Quite confidence, 5:Very confident	Re-wording
			49	Computer skills	Likert Scale	1: Not at all confident, 2: A little confident, 3:Reasonably confident, 4:Quite confidence, 5:Very confident	Re-wording
		compare with confidence scale	50	Ability to identify gaps in your knowledge	Likert Scale	1: Not at all confident, 2: A little confident, 3:Reasonably confident, 4:Quite confidence, 5:Very confident	Re-wording
			51	Ability to convert your information needs into clearly answerable questions	Likert Scale	1: Not at all confident, 2: A little confident, 3:Reasonably confident, 4:Quite confidence, 5:Very confident	Re-wording
			52	Awareness of major information types and sources	Likert Scale	1: Not at all confident, 2: A little confident, 3:Reasonably confident, 4:Quite confidence, 5:Very confident	Re-wording
			53	Ability to search an electronic database	Likert Scale	1: Not at all confident, 2: A little confident, 3:Reasonably confident, 4:Quite confidence, 5:Very confident	Re-wording
			54	Ability to critically analyse evidence against set standards, ie quality scoring *Incorrect translation?* Ability to obtain evidence of copies of articles or reports?	Likert Scale	1: Not at all confident, 2: A little confident, 3:Reasonably confident, 4:Quite confidence, 5:Very confident	Re-wording
			55	Ability to critically analyse evidence against set standards, ie quality scoring	Likert Scale	1: Not at all confident, 2: A little confident, 3:Reasonably confident, 4:Quite confidence, 5:Very confident	Re-wording
			56	Ability to determine how valid (close to the truth) the material is	Likert Scale	1: Not at all confident, 2: A little confident, 3:Reasonably confident, 4:Quite confidence, 5:Very confident	Re-wording
			57	Ability to determine how useful (clinically appplicable) the material is	Likert Scale	1: Not at all confident, 2: A little confident, 3:Reasonably confident, 4:Quite confidence, 5:Very confident	Re-wording
			58	Ability to apply information to individual cases (ie integrate research evidence with personal preferences, values, concerns, expectations)	Likert Scale	1: Not at all confident, 2: A little confident, 3:Reasonably confident, 4:Quite confidence, 5:Very confident	Re-wording
		Do you have any comments about your responses?
		Total n Items = 181
